# Supplementary material for: Calosoma aethiops (Jeannel, 1940) as a new synonym of Calosoma imbricatum hottentotum Chaudoir, 1852, a new status of Calosoma roeschkei Breuning, 1927, and a revision of the Calosoma senegalense group sensu Häckel, 2012 (Coleoptera, Carabidae, Carabini)
Source: Zookeys. 2016 Aug 8;(609):11–28. doi: 10.3897/zookeys.609.6822 (PMC4984416; doi:10.3897/zookeys.609.6822)
Supplement: XML Treatment for Calosoma (Calosoma) scabrosumroeschkei [file zookeys.609.6822-treatment3.xml]

<!DOCTYPE tp:taxon-treatment
  PUBLIC "-//TaxonX//DTD Taxonomic Treatment Publishing DTD v0 20100105//EN" "tax-treatment-NSO.dtd">
<tp:taxon-treatment xmlns:tp="http://www.plazi.org/taxpub"><tp:treatment-meta><kwd-group><label>Taxon classification</label><kwd><named-content content-type="kingdom">Animalia</named-content></kwd><kwd><named-content content-type="order">Coleoptera</named-content></kwd><kwd><named-content content-type="family">Carabidae</named-content></kwd></kwd-group><mixed-citation publication-type="journal"><person-group><name><surname>Häckel</surname><given-names>Martin</given-names></name><name><surname>Farkač</surname><given-names>Jan</given-names></name><name><surname>Sehnal</surname><given-names>Rostislav</given-names></name></person-group><article-title><italic><tp:taxon-name><tp:taxon-name-part taxon-name-part-type="genus">Calosoma</tp:taxon-name-part> <tp:taxon-name-part taxon-name-part-type="species">aethiops</tp:taxon-name-part></tp:taxon-name></italic> (Jeannel, 1940) as a new synonym of <italic><tp:taxon-name><tp:taxon-name-part taxon-name-part-type="genus">Calosoma</tp:taxon-name-part> <tp:taxon-name-part taxon-name-part-type="species">imbricatum</tp:taxon-name-part> <tp:taxon-name-part taxon-name-part-type="subspecies">hottentotum</tp:taxon-name-part></tp:taxon-name></italic> Chaudoir, 1852, a new status of <italic><tp:taxon-name><tp:taxon-name-part taxon-name-part-type="genus">Calosoma</tp:taxon-name-part> <tp:taxon-name-part taxon-name-part-type="species">roeschkei</tp:taxon-name-part></tp:taxon-name></italic> Breuning, 1927, and a revision of the <italic><tp:taxon-name><tp:taxon-name-part taxon-name-part-type="genus">Calosoma</tp:taxon-name-part> <tp:taxon-name-part taxon-name-part-type="species">senegalense</tp:taxon-name-part></tp:taxon-name></italic> group sensu Häckel, 2012 (<tp:taxon-name><tp:taxon-name-part taxon-name-part-type="order">Coleoptera</tp:taxon-name-part></tp:taxon-name>, <tp:taxon-name><tp:taxon-name-part taxon-name-part-type="family">Carabidae</tp:taxon-name-part></tp:taxon-name>, <tp:taxon-name><tp:taxon-name-part taxon-name-part-type="tribe">Carabini</tp:taxon-name-part></tp:taxon-name>)</article-title><source>Zookeys</source><day>8</day><month>8</month><year>2016</year><volume>2016</volume><issue>609</issue><fpage>11</fpage><lpage>28</lpage><pub-id pub-id-type="doi">10.3897/zookeys.609.6822</pub-id></mixed-citation></tp:treatment-meta><tp:nomenclature><tp:taxon-name>
              <tp:taxon-name-part taxon-name-part-type="genus">Calosoma</tp:taxon-name-part> (<tp:taxon-name-part taxon-name-part-type="subgenus">Calosoma</tp:taxon-name-part>) <tp:taxon-name-part taxon-name-part-type="species">scabrosum</tp:taxon-name-part><tp:taxon-name-part taxon-name-part-type="subspecies">roeschkei</tp:taxon-name-part></tp:taxon-name><tp:taxon-authority>Breuning, 1927</tp:taxon-authority><xref ref-type="fig" rid="F1">Plate 1</xref><xref ref-type="fig" rid="F2">: Fig. 2. Plate 2</xref><xref ref-type="fig" rid="F3">: Fig. 3. Plate 3</xref><xref ref-type="fig" rid="F4">: Fig. 3. Plate 4: Fig. 2.</xref><tp:nomenclature-citation-list><tp:nomenclature-citation><tp:taxon-name>
                  <tp:taxon-name-part taxon-name-part-type="genus">Calosoma</tp:taxon-name-part> (<tp:taxon-name-part taxon-name-part-type="subgenus">Ctenosta</tp:taxon-name-part>) <tp:taxon-name-part taxon-name-part-type="species">scabrosum</tp:taxon-name-part> <tp:taxon-name-part taxon-name-part-type="subspecies">roeschkei</tp:taxon-name-part></tp:taxon-name><comment>Breuning, 1927: 185 (type loc. “Usambara”).</comment></tp:nomenclature-citation><tp:nomenclature-citation><tp:taxon-name>
                  <tp:taxon-name-part taxon-name-part-type="genus">Ctenosta</tp:taxon-name-part> <tp:taxon-name-part taxon-name-part-type="sensu">(s. str.)</tp:taxon-name-part> <tp:taxon-name-part taxon-name-part-type="species">aethiops</tp:taxon-name-part></tp:taxon-name><comment>(partim) Jeannel, 1940: 128 (loc. “Diré-Daoua”); <xref ref-type="bibr" rid="B24">Rougemont 1976</xref>: 247. <xref ref-type="bibr" rid="B26">Vigna Taglianti and Bruschi 1986</xref>: 21.</comment></tp:nomenclature-citation><tp:nomenclature-citation><tp:taxon-name>
                  <tp:taxon-name-part taxon-name-part-type="genus">Ctenosta</tp:taxon-name-part> <tp:taxon-name-part taxon-name-part-type="sensu">(s. str.)</tp:taxon-name-part> <tp:taxon-name-part taxon-name-part-type="species">orientale</tp:taxon-name-part></tp:taxon-name><comment>(partim) Jeannel, 1940: 129 (loc. “Érythrée: Tessenei”).</comment></tp:nomenclature-citation><tp:nomenclature-citation><tp:taxon-name>
                  <tp:taxon-name-part taxon-name-part-type="genus">Ctenosta</tp:taxon-name-part> <tp:taxon-name-part taxon-name-part-type="sensu">(s. str.)</tp:taxon-name-part> <tp:taxon-name-part taxon-name-part-type="species">scabrosum</tp:taxon-name-part></tp:taxon-name><comment>var. <tp:taxon-name><tp:taxon-name-part taxon-name-part-type="species">roeschkei</tp:taxon-name-part></tp:taxon-name> Jeannel, 1940: 128.</comment></tp:nomenclature-citation><tp:nomenclature-citation><tp:taxon-name>
                  <tp:taxon-name-part taxon-name-part-type="genus">Calosoma</tp:taxon-name-part> (<tp:taxon-name-part taxon-name-part-type="subgenus">Ctenosta</tp:taxon-name-part>) <tp:taxon-name-part taxon-name-part-type="species">aethiops</tp:taxon-name-part></tp:taxon-name><comment>Culot, 1990: 9. <xref ref-type="bibr" rid="B20">Lorenz 2005</xref>: 68.</comment></tp:nomenclature-citation><tp:nomenclature-citation><tp:taxon-name>
                  <tp:taxon-name-part taxon-name-part-type="genus">Calosoma</tp:taxon-name-part> <tp:taxon-name-part taxon-name-part-type="sensu">(s. str.)</tp:taxon-name-part> <tp:taxon-name-part taxon-name-part-type="species">scabrosum</tp:taxon-name-part></tp:taxon-name><comment>Häckel, 2012: 57. <xref ref-type="bibr" rid="B13">Häckel 2013</xref>: 31.</comment></tp:nomenclature-citation><tp:nomenclature-citation><tp:taxon-name>
                  <tp:taxon-name-part taxon-name-part-type="genus">Calosoma</tp:taxon-name-part> (<tp:taxon-name-part taxon-name-part-type="subgenus">Ctenosta</tp:taxon-name-part>) <tp:taxon-name-part taxon-name-part-type="species">roeschkei</tp:taxon-name-part></tp:taxon-name><comment>Bruschi, 2013: 129.</comment></tp:nomenclature-citation></tp:nomenclature-citation-list></tp:nomenclature><tp:treatment-sec sec-type="type material" id="SECID0E44AE"><title>Type material.</title><p>
              <italic><tp:taxon-name><tp:taxon-name-part taxon-name-part-type="genus">Calosoma</tp:taxon-name-part> <tp:taxon-name-part taxon-name-part-type="species">roeschkei</tp:taxon-name-part></tp:taxon-name></italic> Breuning, 1927. 1♂ labelled “Usambara”(<abbrev xmlns:xlink="http://www.w3.org/1999/xlink" content-type="institution" xlink:title="National Biodiversity Center, Leiden, Netherlands" id="ABBRID0EN5AE" xlink:type="simple">cNBCL</abbrev>).</p></tp:treatment-sec><tp:treatment-sec sec-type="material" id="SECID0ER5AE"><title>Other material studied.</title><p>
              <bold>Kenya.</bold> 1♂, 1♀: E of Garsen, W of Witu (<abbrev xmlns:xlink="http://www.w3.org/1999/xlink" content-type="institution" xlink:title="Rostislav Sehnal collection, Unhošť, Czech Republic" id="ABBRID0EZ5AE" xlink:type="simple">cSEH</abbrev>); 2♂, 1♀: S of Voi (<abbrev xmlns:xlink="http://www.w3.org/1999/xlink" content-type="institution" xlink:title="Martin Häckel collection, Hostivice, Czech Republic" id="ABBRID0E45AE" xlink:type="simple">cHAC</abbrev>); 1♂, 1♀: Taita prov. Sagala Hills, Voi env. (<abbrev xmlns:xlink="http://www.w3.org/1999/xlink" content-type="institution" xlink:title="Martin Häckel collection, Hostivice, Czech Republic" id="ABBRID0EB6AE" xlink:type="simple">cHAC</abbrev>); 1♂: Tsavo East, Voi Lodge, <named-content xmlns:xlink="http://www.w3.org/1999/xlink" content-type="dwc:verbatimCoordinates" xlink:type="simple"><named-content content-type="geo-json" specific-use="{&#34;type&#34;:&#34;Point&#34;,&#34;coordinates&#34;:[38.340000,-3.230000]}" id="NCID0EI6AE" xlink:type="simple">3.23S/38.34E</named-content></named-content> (<abbrev xmlns:xlink="http://www.w3.org/1999/xlink" content-type="institution" xlink:title="David W. Wrase collection, Berlin, Germany" id="ABBRID0EN6AE" xlink:type="simple">cWRA</abbrev>); 1♀: NE prov. El Wak (<abbrev xmlns:xlink="http://www.w3.org/1999/xlink" content-type="institution" xlink:title="Martin Häckel collection, Hostivice, Czech Republic" id="ABBRID0ER6AE" xlink:type="simple">cHAC</abbrev>); 1♂, 1♀: Modo Gashi to Wajir (<abbrev xmlns:xlink="http://www.w3.org/1999/xlink" content-type="institution" xlink:title="Martin Häckel collection, Hostivice, Czech Republic" id="ABBRID0EV6AE" xlink:type="simple">cHAC</abbrev>); 2♂, 2♀: Coast province, Garissa, N of Bura (<abbrev xmlns:xlink="http://www.w3.org/1999/xlink" content-type="institution" xlink:title="Martin Häckel collection, Hostivice, Czech Republic" id="ABBRID0EZ6AE" xlink:type="simple">cHAC</abbrev>, <abbrev xmlns:xlink="http://www.w3.org/1999/xlink" content-type="institution" xlink:title="Rostislav Sehnal collection, Unhošť, Czech Republic" id="ABBRID0E46AE" xlink:type="simple">cSEH</abbrev>), 1♂: Amboseli National Park (<abbrev xmlns:xlink="http://www.w3.org/1999/xlink" content-type="institution" xlink:title="Rostislav Sehnal collection, Unhošť, Czech Republic" id="ABBRID0ECAAG" xlink:type="simple">cSEH</abbrev>); 2♀: Eastern 729, Sosoma, 202 km E of Thika (<abbrev xmlns:xlink="http://www.w3.org/1999/xlink" content-type="institution" xlink:title="Rostislav Sehnal collection, Unhošť, Czech Republic" id="ABBRID0EGAAG" xlink:type="simple">cSEH</abbrev>).</p><p>
              <bold>Sudan.</bold> 1♂, 1♀: Vad Medani (<abbrev xmlns:xlink="http://www.w3.org/1999/xlink" content-type="institution" xlink:title="Rostislav Sehnal collection, Unhošť, Czech Republic" id="ABBRID0EOAAG" xlink:type="simple">cSEH</abbrev>).</p><fig id="F3" position="float" orientation="portrait"><label>Plate 3.</label><caption><p>Aedeagi of <italic><tp:taxon-name><tp:taxon-name-part taxon-name-part-type="genus">Calosoma</tp:taxon-name-part> <tp:taxon-name-part taxon-name-part-type="species">imbricatum</tp:taxon-name-part> <tp:taxon-name-part taxon-name-part-type="subspecies">hottentotum</tp:taxon-name-part></tp:taxon-name></italic> (Namibia) and <italic><tp:taxon-name><tp:taxon-name-part taxon-name-part-type="genus">Calosoma</tp:taxon-name-part> <tp:taxon-name-part taxon-name-part-type="species">scabrosum</tp:taxon-name-part> <tp:taxon-name-part taxon-name-part-type="subspecies">roeschkei</tp:taxon-name-part></tp:taxon-name></italic> (Kenya) compared with aedeagus of “<italic><tp:taxon-name><tp:taxon-name-part taxon-name-part-type="genus">Calosoma</tp:taxon-name-part> <tp:taxon-name-part taxon-name-part-type="species">aethiops</tp:taxon-name-part></tp:taxon-name></italic>” (holotype). <bold>1</bold> <italic><tp:taxon-name><tp:taxon-name-part taxon-name-part-type="genus">Calosoma</tp:taxon-name-part> <tp:taxon-name-part taxon-name-part-type="species">imbricatum</tp:taxon-name-part> <tp:taxon-name-part taxon-name-part-type="subspecies">hottentottum</tp:taxon-name-part></tp:taxon-name></italic> (Namibia: Okahandja); a – aedeagus with expanded endophalus in right lateral view, b – the same in left lateral view, c – the same in anterior view <bold>2</bold> <italic><tp:taxon-name><tp:taxon-name-part taxon-name-part-type="genus">Calosoma</tp:taxon-name-part> <tp:taxon-name-part taxon-name-part-type="species">imbricatum</tp:taxon-name-part> <tp:taxon-name-part taxon-name-part-type="subspecies">hottentottum</tp:taxon-name-part></tp:taxon-name></italic> (holotype of <italic><tp:taxon-name><tp:taxon-name-part taxon-name-part-type="genus">Ctenosta</tp:taxon-name-part> <tp:taxon-name-part taxon-name-part-type="species">aethiops</tp:taxon-name-part></tp:taxon-name></italic> Jeannel, 1940) aedeagus in left lateral view <bold>3</bold> <italic><tp:taxon-name><tp:taxon-name-part taxon-name-part-type="genus">Calosoma</tp:taxon-name-part> <tp:taxon-name-part taxon-name-part-type="species">scabrosum</tp:taxon-name-part> <tp:taxon-name-part taxon-name-part-type="subspecies">roeschkei</tp:taxon-name-part></tp:taxon-name></italic> (Kenya: Voi env.), a – aedeagus with expanded endophalus in right lateral view, b – the same in left lateral view, c – the same in anterior view.</p></caption><graphic xmlns:xlink="http://www.w3.org/1999/xlink" xlink:href="zookeys-609-011-g003.jpg" position="float" orientation="portrait" xlink:type="simple" id="oo_98603.jpg"/></fig><fig id="F4" position="float" orientation="portrait"><label>Plate 4.</label><caption><p>Aedeagi of <italic><tp:taxon-name><tp:taxon-name-part taxon-name-part-type="genus">Calosoma</tp:taxon-name-part> <tp:taxon-name-part taxon-name-part-type="species">senegalense</tp:taxon-name-part></tp:taxon-name></italic> species group (sensu <xref ref-type="bibr" rid="B12">Häckel 2012</xref>: 30) and <italic><tp:taxon-name><tp:taxon-name-part taxon-name-part-type="genus">Calosoma</tp:taxon-name-part> <tp:taxon-name-part taxon-name-part-type="species">imbricatum</tp:taxon-name-part> <tp:taxon-name-part taxon-name-part-type="subspecies">hottentotum</tp:taxon-name-part></tp:taxon-name></italic> (Namibia). a – aedeagus with expanded endophalus in right lateral view, b – same in left lateral view, c – same in anterior view <bold>1</bold> <italic><tp:taxon-name><tp:taxon-name-part taxon-name-part-type="genus">Calosoma</tp:taxon-name-part> <tp:taxon-name-part taxon-name-part-type="species">scabrosum</tp:taxon-name-part> <tp:taxon-name-part taxon-name-part-type="subspecies">scabrosum</tp:taxon-name-part></tp:taxon-name></italic> (Oman: Dhofar) <bold>2</bold> <italic><tp:taxon-name><tp:taxon-name-part taxon-name-part-type="genus">Calosoma</tp:taxon-name-part> <tp:taxon-name-part taxon-name-part-type="species">scabrosum</tp:taxon-name-part> <tp:taxon-name-part taxon-name-part-type="subspecies">roeschkei</tp:taxon-name-part></tp:taxon-name></italic> (southeastern Kenya: Voi env.) <bold>3</bold> <italic><tp:taxon-name><tp:taxon-name-part taxon-name-part-type="genus">Ctenosta</tp:taxon-name-part> <tp:taxon-name-part taxon-name-part-type="species">strandi</tp:taxon-name-part></tp:taxon-name></italic> (northeastern Kenya: El Wak) <bold>4</bold> <italic><tp:taxon-name><tp:taxon-name-part taxon-name-part-type="genus">Calosoma</tp:taxon-name-part> <tp:taxon-name-part taxon-name-part-type="species">planicolle</tp:taxon-name-part></tp:taxon-name></italic> (Namibia: Kavango) <bold>5</bold> <italic><tp:taxon-name><tp:taxon-name-part taxon-name-part-type="genus">Calosoma</tp:taxon-name-part> <tp:taxon-name-part taxon-name-part-type="species">senegalense</tp:taxon-name-part></tp:taxon-name></italic> (Zimbabwe: Shamva) <bold>6</bold> <italic><tp:taxon-name><tp:taxon-name-part taxon-name-part-type="genus">Calosoma</tp:taxon-name-part> <tp:taxon-name-part taxon-name-part-type="species">imbricatum</tp:taxon-name-part> <tp:taxon-name-part taxon-name-part-type="subspecies">hottentottum</tp:taxon-name-part></tp:taxon-name></italic> (Namibia: Okahandja).</p></caption><graphic xmlns:xlink="http://www.w3.org/1999/xlink" xlink:href="zookeys-609-011-g004.jpg" position="float" orientation="portrait" xlink:type="simple" id="oo_98604.jpg"/></fig></tp:treatment-sec><tp:treatment-sec sec-type="distribution" id="SECID0ETHAG"><title>Geographic distribution.</title><p>Chad, Kenya, Somalia, Sudan, Tanzania.</p></tp:treatment-sec><tp:treatment-sec><!--Section generated to contain objects referenced in tp:taxon-treatment.--><fig id="F1" position="float" orientation="portrait"><label>Plate 1.</label><caption><p>Type material (habitus in dorsal aspect, male). Scale bar equals 10 mm. <bold>1</bold> <italic><tp:taxon-name><tp:taxon-name-part taxon-name-part-type="genus">Calosoma</tp:taxon-name-part> <tp:taxon-name-part taxon-name-part-type="species">scabrosum</tp:taxon-name-part> <tp:taxon-name-part taxon-name-part-type="subspecies">scabrosum</tp:taxon-name-part></tp:taxon-name></italic> (holotype) <bold>2</bold> <italic><tp:taxon-name><tp:taxon-name-part taxon-name-part-type="genus">Calosoma</tp:taxon-name-part> <tp:taxon-name-part taxon-name-part-type="species">scabrosum</tp:taxon-name-part> <tp:taxon-name-part taxon-name-part-type="subspecies">roeschkei</tp:taxon-name-part></tp:taxon-name></italic> (holotype) <bold>3</bold> <italic><tp:taxon-name><tp:taxon-name-part taxon-name-part-type="genus">Calosoma</tp:taxon-name-part> <tp:taxon-name-part taxon-name-part-type="species">imbricatum</tp:taxon-name-part> <tp:taxon-name-part taxon-name-part-type="subspecies">hottentottum</tp:taxon-name-part></tp:taxon-name></italic> (holotype of <italic><tp:taxon-name><tp:taxon-name-part taxon-name-part-type="genus">Ctenosta</tp:taxon-name-part> <tp:taxon-name-part taxon-name-part-type="species">aethiops</tp:taxon-name-part></tp:taxon-name></italic> Jeannel, 1940) <bold>4</bold> <italic><tp:taxon-name><tp:taxon-name-part taxon-name-part-type="genus">Calosoma</tp:taxon-name-part> <tp:taxon-name-part taxon-name-part-type="species">imbricatum</tp:taxon-name-part> <tp:taxon-name-part taxon-name-part-type="subspecies">hottentottum</tp:taxon-name-part></tp:taxon-name></italic> (holotype).</p></caption><graphic xmlns:xlink="http://www.w3.org/1999/xlink" xlink:href="zookeys-609-011-g001.jpg" position="float" orientation="portrait" xlink:type="simple" id="oo_98601.jpg"/></fig><fig id="F2" position="float" orientation="portrait"><label>Plate 2.</label><caption><p>Material studied (habitus in dorsal aspect, male). <bold>1</bold> <italic><tp:taxon-name><tp:taxon-name-part taxon-name-part-type="genus">Calosoma</tp:taxon-name-part> <tp:taxon-name-part taxon-name-part-type="species">scabrosum</tp:taxon-name-part> <tp:taxon-name-part taxon-name-part-type="subspecies">scabrosum</tp:taxon-name-part></tp:taxon-name></italic> (Djibouti: Obock) <bold>2</bold> <italic><tp:taxon-name><tp:taxon-name-part taxon-name-part-type="genus">Calosoma</tp:taxon-name-part> <tp:taxon-name-part taxon-name-part-type="species">scabrosum</tp:taxon-name-part> <tp:taxon-name-part taxon-name-part-type="subspecies">scabrosum</tp:taxon-name-part></tp:taxon-name></italic> (Oman: Dhofar, holotype of <italic><tp:taxon-name><tp:taxon-name-part taxon-name-part-type="genus">Calosoma</tp:taxon-name-part> <tp:taxon-name-part taxon-name-part-type="species">jakli</tp:taxon-name-part></tp:taxon-name></italic> Häckel, Farkač &amp; Sehnal, 2005) <bold>3</bold> <italic><tp:taxon-name><tp:taxon-name-part taxon-name-part-type="genus">Calosoma</tp:taxon-name-part> <tp:taxon-name-part taxon-name-part-type="species">scabrosum</tp:taxon-name-part> <tp:taxon-name-part taxon-name-part-type="subspecies">roeschkei</tp:taxon-name-part></tp:taxon-name></italic> (Kenya: Voi env.) <bold>4</bold> <italic><tp:taxon-name><tp:taxon-name-part taxon-name-part-type="genus">Calosoma</tp:taxon-name-part> <tp:taxon-name-part taxon-name-part-type="species">imbricatum</tp:taxon-name-part> <tp:taxon-name-part taxon-name-part-type="subspecies">hottentottum</tp:taxon-name-part></tp:taxon-name></italic> (Namibia: Okahandja). Scale bar equals 10 mm.</p></caption><graphic xmlns:xlink="http://www.w3.org/1999/xlink" xlink:href="zookeys-609-011-g002.jpg" position="float" orientation="portrait" xlink:type="simple" id="oo_98602.jpg"/></fig></tp:treatment-sec><ref-list><ref id="B12"><mixed-citation xmlns:xlink="http://www.w3.org/1999/xlink" xlink:type="simple">
          <person-group><name name-style="western"><surname>Häckel</surname><given-names>M</given-names></name></person-group> (<year>2012</year>) <article-title>Three new records of caterpillar hunters of the genus <italic><tp:taxon-name><tp:taxon-name-part taxon-name-part-type="genus">Calosoma</tp:taxon-name-part></tp:taxon-name></italic> Weber 1801 (<tp:taxon-name><tp:taxon-name-part taxon-name-part-type="order">Coleoptera</tp:taxon-name-part></tp:taxon-name>: <tp:taxon-name><tp:taxon-name-part taxon-name-part-type="family">Carabidae</tp:taxon-name-part></tp:taxon-name>: <tp:taxon-name><tp:taxon-name-part taxon-name-part-type="tribe">Carabini</tp:taxon-name-part></tp:taxon-name>) from Afrotropical and Palearctic regions.</article-title> <source>Folia Heyrovskyana</source>, <series>series A</series>, vol. <volume>20</volume>(<issue>1–2</issue>): <fpage>55</fpage>–<lpage>65</lpage>.</mixed-citation></ref><ref id="B24"><mixed-citation xmlns:xlink="http://www.w3.org/1999/xlink" xlink:type="simple">
          <person-group><name name-style="western"><surname>Rougemont</surname><given-names>GM de</given-names></name></person-group> (<year>1976</year>) <article-title>Contributions à la connaissance de la faune de l’Ethiopie. I. Les Calosomes (<tp:taxon-name><tp:taxon-name-part taxon-name-part-type="order">Coleoptera</tp:taxon-name-part></tp:taxon-name>: <tp:taxon-name><tp:taxon-name-part taxon-name-part-type="family">Carabidae</tp:taxon-name-part></tp:taxon-name>).</article-title> <source>Revue de Zoologie africaine</source> <volume>90</volume>(<issue>2</issue>): <fpage>241</fpage>–<lpage>274</lpage>.</mixed-citation></ref><ref id="B26"><mixed-citation xmlns:xlink="http://www.w3.org/1999/xlink" xlink:type="simple">
          <person-group><name name-style="western"><surname>Vigna Taglianti</surname><given-names>A</given-names></name><name name-style="western"><surname>Bruschi</surname><given-names>S</given-names></name></person-group> (<year>1986</year>) <article-title>Note sui <tp:taxon-name><tp:taxon-name-part taxon-name-part-type="tribe">Calosomini</tp:taxon-name-part></tp:taxon-name> dell’Ethiopia.</article-title> <source>Memoire della Societa Entomologica Italiana</source> <volume>65</volume>: <fpage>3</fpage>–<lpage>28</lpage>.</mixed-citation></ref><ref id="B20"><mixed-citation xmlns:xlink="http://www.w3.org/1999/xlink" xlink:type="simple">
          <person-group><name name-style="western"><surname>Lorenz</surname><given-names>W</given-names></name></person-group> (<year>2005</year>) <source>Systematic List of extant Ground Beetles of the World (<tp:taxon-name><tp:taxon-name-part taxon-name-part-type="class">Insecta</tp:taxon-name-part></tp:taxon-name><tp:taxon-name><tp:taxon-name-part taxon-name-part-type="order">Coleoptera</tp:taxon-name-part></tp:taxon-name> „<tp:taxon-name><tp:taxon-name-part taxon-name-part-type="above-genus">Geadephaga</tp:taxon-name-part></tp:taxon-name>“: <tp:taxon-name><tp:taxon-name-part taxon-name-part-type="family">Trachypachidae</tp:taxon-name-part></tp:taxon-name> and <tp:taxon-name><tp:taxon-name-part taxon-name-part-type="family">Carabidae</tp:taxon-name-part></tp:taxon-name> incl. <tp:taxon-name><tp:taxon-name-part taxon-name-part-type="subfamily">Paussinae</tp:taxon-name-part></tp:taxon-name>, <tp:taxon-name><tp:taxon-name-part taxon-name-part-type="subfamily">Cicindelinae</tp:taxon-name-part></tp:taxon-name>, <tp:taxon-name><tp:taxon-name-part taxon-name-part-type="subfamily">Rhysodinae</tp:taxon-name-part></tp:taxon-name>). Second Edition.</source> <publisher-name>Wolfgang Lorenz</publisher-name>, <publisher-loc>Tutzing</publisher-loc>, <size units="page">530 pp</size>.</mixed-citation></ref><ref id="B13"><mixed-citation xmlns:xlink="http://www.w3.org/1999/xlink" xlink:type="simple">
          <person-group><name name-style="western"><surname>Häckel</surname><given-names>M</given-names></name></person-group> (<year>2013</year>) <source>Kritický náhled na současnou infragenerickou systematiku rodu krajník <italic><tp:taxon-name><tp:taxon-name-part taxon-name-part-type="genus">Calosoma</tp:taxon-name-part></tp:taxon-name></italic>, <tp:taxon-name><tp:taxon-name-part taxon-name-part-type="tribe">Carabini</tp:taxon-name-part></tp:taxon-name>, <tp:taxon-name><tp:taxon-name-part taxon-name-part-type="family">Carabidae</tp:taxon-name-part></tp:taxon-name>) [A critical overview on the recent infrageneric taxonomy of the caterpillar hunter (<italic><tp:taxon-name><tp:taxon-name-part taxon-name-part-type="genus">Calosoma</tp:taxon-name-part></tp:taxon-name></italic>, <tp:taxon-name><tp:taxon-name-part taxon-name-part-type="tribe">Carabini</tp:taxon-name-part></tp:taxon-name>, <tp:taxon-name><tp:taxon-name-part taxon-name-part-type="family">Carabidae</tp:taxon-name-part></tp:taxon-name>)]. Diploma’s Work.</source> <publisher-name>Czech University of Life Sciences Prague, Faculty of Environmental Sciences, Department of Ecology</publisher-name>. <publisher-loc>Prague</publisher-loc>, <size units="page">86 pp</size>. + 2 appendices. <comment>[In Czech with English abstracts]</comment></mixed-citation></ref></ref-list></tp:taxon-treatment>
