# Supplementary material for: Calosoma aethiops (Jeannel, 1940) as a new synonym of Calosoma imbricatum hottentotum Chaudoir, 1852, a new status of Calosoma roeschkei Breuning, 1927, and a revision of the Calosoma senegalense group sensu Häckel, 2012 (Coleoptera, Carabidae, Carabini)
Source: Zookeys. 2016 Aug 8;(609):11–28. doi: 10.3897/zookeys.609.6822 (PMC4984416; doi:10.3897/zookeys.609.6822)
Supplement: XML Treatment for Calosoma (Calosoma) strandi [file zookeys.609.6822-treatment5.xml]

<!DOCTYPE tp:taxon-treatment
  PUBLIC "-//TaxonX//DTD Taxonomic Treatment Publishing DTD v0 20100105//EN" "tax-treatment-NSO.dtd">
<tp:taxon-treatment xmlns:tp="http://www.plazi.org/taxpub"><tp:treatment-meta><kwd-group><label>Taxon classification</label><kwd><named-content content-type="kingdom">Animalia</named-content></kwd><kwd><named-content content-type="order">Coleoptera</named-content></kwd><kwd><named-content content-type="family">Carabidae</named-content></kwd></kwd-group><mixed-citation publication-type="journal"><person-group><name><surname>Häckel</surname><given-names>Martin</given-names></name><name><surname>Farkač</surname><given-names>Jan</given-names></name><name><surname>Sehnal</surname><given-names>Rostislav</given-names></name></person-group><article-title><italic><tp:taxon-name><tp:taxon-name-part taxon-name-part-type="genus">Calosoma</tp:taxon-name-part> <tp:taxon-name-part taxon-name-part-type="species">aethiops</tp:taxon-name-part></tp:taxon-name></italic> (Jeannel, 1940) as a new synonym of <italic><tp:taxon-name><tp:taxon-name-part taxon-name-part-type="genus">Calosoma</tp:taxon-name-part> <tp:taxon-name-part taxon-name-part-type="species">imbricatum</tp:taxon-name-part> <tp:taxon-name-part taxon-name-part-type="subspecies">hottentotum</tp:taxon-name-part></tp:taxon-name></italic> Chaudoir, 1852, a new status of <italic><tp:taxon-name><tp:taxon-name-part taxon-name-part-type="genus">Calosoma</tp:taxon-name-part> <tp:taxon-name-part taxon-name-part-type="species">roeschkei</tp:taxon-name-part></tp:taxon-name></italic> Breuning, 1927, and a revision of the <italic><tp:taxon-name><tp:taxon-name-part taxon-name-part-type="genus">Calosoma</tp:taxon-name-part> <tp:taxon-name-part taxon-name-part-type="species">senegalense</tp:taxon-name-part></tp:taxon-name></italic> group sensu Häckel, 2012 (<tp:taxon-name><tp:taxon-name-part taxon-name-part-type="order">Coleoptera</tp:taxon-name-part></tp:taxon-name>, <tp:taxon-name><tp:taxon-name-part taxon-name-part-type="family">Carabidae</tp:taxon-name-part></tp:taxon-name>, <tp:taxon-name><tp:taxon-name-part taxon-name-part-type="tribe">Carabini</tp:taxon-name-part></tp:taxon-name>)</article-title><source>Zookeys</source><day>8</day><month>8</month><year>2016</year><volume>2016</volume><issue>609</issue><fpage>11</fpage><lpage>28</lpage><pub-id pub-id-type="doi">10.3897/zookeys.609.6822</pub-id></mixed-citation></tp:treatment-meta><tp:nomenclature><tp:taxon-name>
              <tp:taxon-name-part taxon-name-part-type="genus">Calosoma</tp:taxon-name-part> (<tp:taxon-name-part taxon-name-part-type="subgenus">Calosoma</tp:taxon-name-part>) <tp:taxon-name-part taxon-name-part-type="species">strandi</tp:taxon-name-part></tp:taxon-name><tp:taxon-authority>Breuning, 1934</tp:taxon-authority><xref ref-type="fig" rid="F4">Plate 4: Fig. 3.</xref><tp:nomenclature-citation-list><tp:nomenclature-citation><tp:taxon-name>
                  <tp:taxon-name-part taxon-name-part-type="genus">Calosoma</tp:taxon-name-part> (<tp:taxon-name-part taxon-name-part-type="subgenus">Ctenosta</tp:taxon-name-part>) <tp:taxon-name-part taxon-name-part-type="species">strandi</tp:taxon-name-part></tp:taxon-name><comment>Breuning, 1934: 38 (type loc. “Masaua”). <xref ref-type="bibr" rid="B8">Culot 1990</xref>: 9; <xref ref-type="bibr" rid="B20">Lorenz 2005</xref>: 68; <xref ref-type="bibr" rid="B4">Bruschi 2013</xref>: 130.</comment></tp:nomenclature-citation><tp:nomenclature-citation><tp:taxon-name>
                  <tp:taxon-name-part taxon-name-part-type="genus">Ctenosta</tp:taxon-name-part> <tp:taxon-name-part taxon-name-part-type="sensu">(s. str.)</tp:taxon-name-part> <tp:taxon-name-part taxon-name-part-type="species">strandi</tp:taxon-name-part></tp:taxon-name><comment>Jeannel, 1940: 130. <xref ref-type="bibr" rid="B24">Rougemont 1976</xref>: 244; <xref ref-type="bibr" rid="B26">Vigna Taglianti and Bruschi 1986</xref>: 21.</comment></tp:nomenclature-citation><tp:nomenclature-citation><tp:taxon-name>
                  <tp:taxon-name-part taxon-name-part-type="genus">Calosoma</tp:taxon-name-part> <tp:taxon-name-part taxon-name-part-type="sensu">(s. str.)</tp:taxon-name-part> <tp:taxon-name-part taxon-name-part-type="species">strandi</tp:taxon-name-part></tp:taxon-name><comment>Häckel, 2013: 31.</comment></tp:nomenclature-citation></tp:nomenclature-citation-list></tp:nomenclature><tp:treatment-sec sec-type="material" id="SECID0EVTAG"><title>Material studied.</title><p><bold>Kenya.</bold> 8♂, 6♀: North-Eastern Prov., El Wak. (<abbrev xmlns:xlink="http://www.w3.org/1999/xlink" content-type="institution" xlink:title="Jan Farkač collection, Prague, Czech Republic" id="ABBRID0E4SAG" xlink:type="simple">cFAR</abbrev>, <abbrev xmlns:xlink="http://www.w3.org/1999/xlink" content-type="institution" xlink:title="Martin Häckel collection, Hostivice, Czech Republic" id="ABBRID0EBTAG" xlink:type="simple">cHAC</abbrev>, <abbrev xmlns:xlink="http://www.w3.org/1999/xlink" content-type="institution" xlink:title="Rostislav Sehnal collection, Unhošť, Czech Republic" id="ABBRID0EFTAG" xlink:type="simple">cSEH</abbrev>); 2♂, 4♀: Eastern Prov. Marsabit to South Horq (<abbrev xmlns:xlink="http://www.w3.org/1999/xlink" content-type="institution" xlink:title="Jan Farkač collection, Prague, Czech Republic" id="ABBRID0EJTAG" xlink:type="simple">cFAR</abbrev>, <abbrev xmlns:xlink="http://www.w3.org/1999/xlink" content-type="institution" xlink:title="Martin Häckel collection, Hostivice, Czech Republic" id="ABBRID0ENTAG" xlink:type="simple">cHAC</abbrev>, <abbrev xmlns:xlink="http://www.w3.org/1999/xlink" content-type="institution" xlink:title="Rostislav Sehnal collection, Unhošť, Czech Republic" id="ABBRID0ERTAG" xlink:type="simple">cSEH</abbrev>).</p></tp:treatment-sec><tp:treatment-sec sec-type="distribution" id="SECID0EVT11"><title>Distribution.</title><p>Eritrea, Ethiopia, Kenya, Somalia.</p></tp:treatment-sec><tp:treatment-sec><!--Section generated to contain objects referenced in tp:taxon-treatment.--><fig id="F4" position="float" orientation="portrait"><label>Plate 4.</label><caption><p>Aedeagi of <italic><tp:taxon-name><tp:taxon-name-part taxon-name-part-type="genus">Calosoma</tp:taxon-name-part> <tp:taxon-name-part taxon-name-part-type="species">senegalense</tp:taxon-name-part></tp:taxon-name></italic> species group (sensu <xref ref-type="bibr" rid="B12">Häckel 2012</xref>: 30) and <italic><tp:taxon-name><tp:taxon-name-part taxon-name-part-type="genus">Calosoma</tp:taxon-name-part> <tp:taxon-name-part taxon-name-part-type="species">imbricatum</tp:taxon-name-part> <tp:taxon-name-part taxon-name-part-type="subspecies">hottentotum</tp:taxon-name-part></tp:taxon-name></italic> (Namibia). a – aedeagus with expanded endophalus in right lateral view, b – same in left lateral view, c – same in anterior view <bold>1</bold> <italic><tp:taxon-name><tp:taxon-name-part taxon-name-part-type="genus">Calosoma</tp:taxon-name-part> <tp:taxon-name-part taxon-name-part-type="species">scabrosum</tp:taxon-name-part> <tp:taxon-name-part taxon-name-part-type="subspecies">scabrosum</tp:taxon-name-part></tp:taxon-name></italic> (Oman: Dhofar) <bold>2</bold> <italic><tp:taxon-name><tp:taxon-name-part taxon-name-part-type="genus">Calosoma</tp:taxon-name-part> <tp:taxon-name-part taxon-name-part-type="species">scabrosum</tp:taxon-name-part> <tp:taxon-name-part taxon-name-part-type="subspecies">roeschkei</tp:taxon-name-part></tp:taxon-name></italic> (southeastern Kenya: Voi env.) <bold>3</bold> <italic><tp:taxon-name><tp:taxon-name-part taxon-name-part-type="genus">Ctenosta</tp:taxon-name-part> <tp:taxon-name-part taxon-name-part-type="species">strandi</tp:taxon-name-part></tp:taxon-name></italic> (northeastern Kenya: El Wak) <bold>4</bold> <italic><tp:taxon-name><tp:taxon-name-part taxon-name-part-type="genus">Calosoma</tp:taxon-name-part> <tp:taxon-name-part taxon-name-part-type="species">planicolle</tp:taxon-name-part></tp:taxon-name></italic> (Namibia: Kavango) <bold>5</bold> <italic><tp:taxon-name><tp:taxon-name-part taxon-name-part-type="genus">Calosoma</tp:taxon-name-part> <tp:taxon-name-part taxon-name-part-type="species">senegalense</tp:taxon-name-part></tp:taxon-name></italic> (Zimbabwe: Shamva) <bold>6</bold> <italic><tp:taxon-name><tp:taxon-name-part taxon-name-part-type="genus">Calosoma</tp:taxon-name-part> <tp:taxon-name-part taxon-name-part-type="species">imbricatum</tp:taxon-name-part> <tp:taxon-name-part taxon-name-part-type="subspecies">hottentottum</tp:taxon-name-part></tp:taxon-name></italic> (Namibia: Okahandja).</p></caption><graphic xmlns:xlink="http://www.w3.org/1999/xlink" xlink:href="zookeys-609-011-g004.jpg" position="float" orientation="portrait" xlink:type="simple" id="oo_98604.jpg"/></fig></tp:treatment-sec><ref-list><ref id="B12"><mixed-citation xmlns:xlink="http://www.w3.org/1999/xlink" xlink:type="simple">
          <person-group><name name-style="western"><surname>Häckel</surname><given-names>M</given-names></name></person-group> (<year>2012</year>) <article-title>Three new records of caterpillar hunters of the genus <italic><tp:taxon-name><tp:taxon-name-part taxon-name-part-type="genus">Calosoma</tp:taxon-name-part></tp:taxon-name></italic> Weber 1801 (<tp:taxon-name><tp:taxon-name-part taxon-name-part-type="order">Coleoptera</tp:taxon-name-part></tp:taxon-name>: <tp:taxon-name><tp:taxon-name-part taxon-name-part-type="family">Carabidae</tp:taxon-name-part></tp:taxon-name>: <tp:taxon-name><tp:taxon-name-part taxon-name-part-type="tribe">Carabini</tp:taxon-name-part></tp:taxon-name>) from Afrotropical and Palearctic regions.</article-title> <source>Folia Heyrovskyana</source>, <series>series A</series>, vol. <volume>20</volume>(<issue>1–2</issue>): <fpage>55</fpage>–<lpage>65</lpage>.</mixed-citation></ref><ref id="B8"><mixed-citation xmlns:xlink="http://www.w3.org/1999/xlink" xlink:type="simple">
          <person-group><name name-style="western"><surname>Culot</surname><given-names>J</given-names></name></person-group> (<year>1990</year>) <source>Catalogue des Calosomes du monde.</source> <publisher-name>Bruxelles</publisher-name>, <publisher-loc>privately published</publisher-loc>, <size units="page">19 pp</size>.</mixed-citation></ref><ref id="B20"><mixed-citation xmlns:xlink="http://www.w3.org/1999/xlink" xlink:type="simple">
          <person-group><name name-style="western"><surname>Lorenz</surname><given-names>W</given-names></name></person-group> (<year>2005</year>) <source>Systematic List of extant Ground Beetles of the World (<tp:taxon-name><tp:taxon-name-part taxon-name-part-type="class">Insecta</tp:taxon-name-part></tp:taxon-name><tp:taxon-name><tp:taxon-name-part taxon-name-part-type="order">Coleoptera</tp:taxon-name-part></tp:taxon-name> „<tp:taxon-name><tp:taxon-name-part taxon-name-part-type="above-genus">Geadephaga</tp:taxon-name-part></tp:taxon-name>“: <tp:taxon-name><tp:taxon-name-part taxon-name-part-type="family">Trachypachidae</tp:taxon-name-part></tp:taxon-name> and <tp:taxon-name><tp:taxon-name-part taxon-name-part-type="family">Carabidae</tp:taxon-name-part></tp:taxon-name> incl. <tp:taxon-name><tp:taxon-name-part taxon-name-part-type="subfamily">Paussinae</tp:taxon-name-part></tp:taxon-name>, <tp:taxon-name><tp:taxon-name-part taxon-name-part-type="subfamily">Cicindelinae</tp:taxon-name-part></tp:taxon-name>, <tp:taxon-name><tp:taxon-name-part taxon-name-part-type="subfamily">Rhysodinae</tp:taxon-name-part></tp:taxon-name>). Second Edition.</source> <publisher-name>Wolfgang Lorenz</publisher-name>, <publisher-loc>Tutzing</publisher-loc>, <size units="page">530 pp</size>.</mixed-citation></ref><ref id="B4"><mixed-citation xmlns:xlink="http://www.w3.org/1999/xlink" xlink:type="simple">
          <person-group><name name-style="western"><surname>Bruschi</surname><given-names>S</given-names></name></person-group> (<year>2013</year>) <source><italic><tp:taxon-name><tp:taxon-name-part taxon-name-part-type="genus">Calosoma</tp:taxon-name-part></tp:taxon-name></italic> of the World (<tp:taxon-name><tp:taxon-name-part taxon-name-part-type="order">Coleoptera</tp:taxon-name-part></tp:taxon-name>, <tp:taxon-name><tp:taxon-name-part taxon-name-part-type="family">Carabidae</tp:taxon-name-part></tp:taxon-name>).</source> <publisher-name>Bologna</publisher-name>, <publisher-loc>Natura Edizioni Scientifiche di Alfonso Iorio</publisher-loc>, <size units="page">314 pp</size>. + 39 pl.</mixed-citation></ref><ref id="B24"><mixed-citation xmlns:xlink="http://www.w3.org/1999/xlink" xlink:type="simple">
          <person-group><name name-style="western"><surname>Rougemont</surname><given-names>GM de</given-names></name></person-group> (<year>1976</year>) <article-title>Contributions à la connaissance de la faune de l’Ethiopie. I. Les Calosomes (<tp:taxon-name><tp:taxon-name-part taxon-name-part-type="order">Coleoptera</tp:taxon-name-part></tp:taxon-name>: <tp:taxon-name><tp:taxon-name-part taxon-name-part-type="family">Carabidae</tp:taxon-name-part></tp:taxon-name>).</article-title> <source>Revue de Zoologie africaine</source> <volume>90</volume>(<issue>2</issue>): <fpage>241</fpage>–<lpage>274</lpage>.</mixed-citation></ref><ref id="B26"><mixed-citation xmlns:xlink="http://www.w3.org/1999/xlink" xlink:type="simple">
          <person-group><name name-style="western"><surname>Vigna Taglianti</surname><given-names>A</given-names></name><name name-style="western"><surname>Bruschi</surname><given-names>S</given-names></name></person-group> (<year>1986</year>) <article-title>Note sui <tp:taxon-name><tp:taxon-name-part taxon-name-part-type="tribe">Calosomini</tp:taxon-name-part></tp:taxon-name> dell’Ethiopia.</article-title> <source>Memoire della Societa Entomologica Italiana</source> <volume>65</volume>: <fpage>3</fpage>–<lpage>28</lpage>.</mixed-citation></ref></ref-list></tp:taxon-treatment>
