# Supplementary material for: Calosoma aethiops (Jeannel, 1940) as a new synonym of Calosoma imbricatum hottentotum Chaudoir, 1852, a new status of Calosoma roeschkei Breuning, 1927, and a revision of the Calosoma senegalense group sensu Häckel, 2012 (Coleoptera, Carabidae, Carabini)
Source: Zookeys. 2016 Aug 8;(609):11–28. doi: 10.3897/zookeys.609.6822 (PMC4984416; doi:10.3897/zookeys.609.6822)
Supplement: XML Treatment for Calosoma (Calosoma) imbricatumhottentotum [file zookeys.609.6822-treatment7.xml]

<!DOCTYPE tp:taxon-treatment
  PUBLIC "-//TaxonX//DTD Taxonomic Treatment Publishing DTD v0 20100105//EN" "tax-treatment-NSO.dtd">
<tp:taxon-treatment xmlns:tp="http://www.plazi.org/taxpub"><tp:treatment-meta><kwd-group><label>Taxon classification</label><kwd><named-content content-type="kingdom">Animalia</named-content></kwd><kwd><named-content content-type="order">Coleoptera</named-content></kwd><kwd><named-content content-type="family">Carabidae</named-content></kwd></kwd-group><mixed-citation publication-type="journal"><person-group><name><surname>Häckel</surname><given-names>Martin</given-names></name><name><surname>Farkač</surname><given-names>Jan</given-names></name><name><surname>Sehnal</surname><given-names>Rostislav</given-names></name></person-group><article-title><italic><tp:taxon-name><tp:taxon-name-part taxon-name-part-type="genus">Calosoma</tp:taxon-name-part> <tp:taxon-name-part taxon-name-part-type="species">aethiops</tp:taxon-name-part></tp:taxon-name></italic> (Jeannel, 1940) as a new synonym of <italic><tp:taxon-name><tp:taxon-name-part taxon-name-part-type="genus">Calosoma</tp:taxon-name-part> <tp:taxon-name-part taxon-name-part-type="species">imbricatum</tp:taxon-name-part> <tp:taxon-name-part taxon-name-part-type="subspecies">hottentotum</tp:taxon-name-part></tp:taxon-name></italic> Chaudoir, 1852, a new status of <italic><tp:taxon-name><tp:taxon-name-part taxon-name-part-type="genus">Calosoma</tp:taxon-name-part> <tp:taxon-name-part taxon-name-part-type="species">roeschkei</tp:taxon-name-part></tp:taxon-name></italic> Breuning, 1927, and a revision of the <italic><tp:taxon-name><tp:taxon-name-part taxon-name-part-type="genus">Calosoma</tp:taxon-name-part> <tp:taxon-name-part taxon-name-part-type="species">senegalense</tp:taxon-name-part></tp:taxon-name></italic> group sensu Häckel, 2012 (<tp:taxon-name><tp:taxon-name-part taxon-name-part-type="order">Coleoptera</tp:taxon-name-part></tp:taxon-name>, <tp:taxon-name><tp:taxon-name-part taxon-name-part-type="family">Carabidae</tp:taxon-name-part></tp:taxon-name>, <tp:taxon-name><tp:taxon-name-part taxon-name-part-type="tribe">Carabini</tp:taxon-name-part></tp:taxon-name>)</article-title><source>Zookeys</source><day>8</day><month>8</month><year>2016</year><volume>2016</volume><issue>609</issue><fpage>11</fpage><lpage>28</lpage><pub-id pub-id-type="doi">10.3897/zookeys.609.6822</pub-id></mixed-citation></tp:treatment-meta><tp:nomenclature><tp:taxon-name>
              <tp:taxon-name-part taxon-name-part-type="genus">Calosoma</tp:taxon-name-part> (<tp:taxon-name-part taxon-name-part-type="subgenus">Calosoma</tp:taxon-name-part>) <tp:taxon-name-part taxon-name-part-type="species">imbricatum</tp:taxon-name-part><tp:taxon-name-part taxon-name-part-type="subspecies">hottentotum</tp:taxon-name-part></tp:taxon-name><tp:taxon-authority>Chaudoir, 1852</tp:taxon-authority><xref ref-type="fig" rid="F1">Plate 1</xref><xref ref-type="fig" rid="F2">: Figs 3–4. Plate 2</xref><xref ref-type="fig" rid="F3">: Fig. 4. Plate 3</xref><xref ref-type="fig" rid="F4">: Figs 1–2. Plate 4. Fig. 6.</xref><!--PageBreak--><tp:nomenclature-citation-list><tp:nomenclature-citation><tp:taxon-name>
                  <tp:taxon-name-part taxon-name-part-type="genus">Calosoma</tp:taxon-name-part> <tp:taxon-name-part taxon-name-part-type="species">hottentotum</tp:taxon-name-part></tp:taxon-name><comment>Chaudoir, 1852: 99 (type loc. “Cap de bonne-Espérance”). <xref ref-type="bibr" rid="B10">Deuve 1978</xref>: 249.</comment></tp:nomenclature-citation><tp:nomenclature-citation><tp:taxon-name>
                  <tp:taxon-name-part taxon-name-part-type="genus">Calosoma</tp:taxon-name-part> (<tp:taxon-name-part taxon-name-part-type="subgenus">Caminara</tp:taxon-name-part>) <tp:taxon-name-part taxon-name-part-type="species">imbricatum</tp:taxon-name-part> <tp:taxon-name-part taxon-name-part-type="subspecies">hottentotum</tp:taxon-name-part></tp:taxon-name><comment>Breuning, 1927: 221. <xref ref-type="bibr" rid="B21">Mandl 1970</xref>: 61, 62; <xref ref-type="bibr" rid="B8">Culot 1990</xref>: 7; <xref ref-type="bibr" rid="B20">Lorenz 2005</xref>: 69; <xref ref-type="bibr" rid="B4">Bruschi 2013</xref>: 76.</comment></tp:nomenclature-citation><tp:nomenclature-citation><tp:taxon-name>
                  <tp:taxon-name-part taxon-name-part-type="genus">Caminara</tp:taxon-name-part> (<tp:taxon-name-part taxon-name-part-type="subgenus">Caminara</tp:taxon-name-part>) <tp:taxon-name-part taxon-name-part-type="species">imbricata</tp:taxon-name-part> <tp:taxon-name-part taxon-name-part-type="subspecies">hottentota</tp:taxon-name-part></tp:taxon-name><comment>Lapouge, 1932: 410. <xref ref-type="bibr" rid="B17">Jeannel 1940</xref>: 105.</comment></tp:nomenclature-citation><tp:nomenclature-citation><tp:taxon-name>
                  <tp:taxon-name-part taxon-name-part-type="genus">Ctenosta</tp:taxon-name-part> <tp:taxon-name-part taxon-name-part-type="sensu">(s. str.)</tp:taxon-name-part> <tp:taxon-name-part taxon-name-part-type="species">aethiops</tp:taxon-name-part></tp:taxon-name><comment>Jeannel, 1940: 127 (type loc. “Azbin, à 20 km. ďAgadès, dans ľAïr”), <bold>new synonym.</bold></comment></tp:nomenclature-citation><tp:nomenclature-citation><tp:taxon-name>
                  <tp:taxon-name-part taxon-name-part-type="genus">Calosoma</tp:taxon-name-part> <tp:taxon-name-part taxon-name-part-type="sensu">(s. str.)</tp:taxon-name-part> <tp:taxon-name-part taxon-name-part-type="species">imbricatum</tp:taxon-name-part> hottentotum</tp:taxon-name><comment>Häckel, 2013: 24.</comment></tp:nomenclature-citation></tp:nomenclature-citation-list></tp:nomenclature><tp:treatment-sec sec-type="type material" id="SECID0EVABG"><title>Type material.</title><p>1♂ labelled “LECTOTYPE / Ex Musaeo Chaudoir / <tp:taxon-name><tp:taxon-name-part taxon-name-part-type="genus">Calosoma</tp:taxon-name-part> <tp:taxon-name-part taxon-name-part-type="species">hottentotum</tp:taxon-name-part></tp:taxon-name> Lectotype Chaud. 1852 Th. Deuve det,. 1978” (<abbrev xmlns:xlink="http://www.w3.org/1999/xlink" content-type="institution" xlink:title="Muséum national d’Histoire naturelle, Paris, France" id="ABBRID0EEBBG" xlink:type="simple">cMNHN</abbrev>); 1♂ labelled <!--PageBreak-->“MUSEUM PARIS AZBIN (AIR) REG. de TINTABORAC 20 K E ď AGADÈS CAPde POSTH 1908 / HOLOTYPE / <tp:taxon-name><tp:taxon-name-part taxon-name-part-type="species">aethiops</tp:taxon-name-part></tp:taxon-name> n. sp. Jeannel det.” (<abbrev xmlns:xlink="http://www.w3.org/1999/xlink" content-type="institution" xlink:title="Muséum national d’Histoire naturelle, Paris, France" id="ABBRID0ETBBG" xlink:type="simple">cMNHN</abbrev>).</p></tp:treatment-sec><tp:treatment-sec sec-type="material" id="SECID0EXBBG"><title>Other material studied.</title><p>
              <bold>Kenya.</bold> 1♂, 1♀: Amboseli National Park (<abbrev xmlns:xlink="http://www.w3.org/1999/xlink" content-type="institution" xlink:title="Rostislav Sehnal collection, Unhošť, Czech Republic" id="ABBRID0E6BBG" xlink:type="simple">cSEH</abbrev>).</p><p>
              <bold>Namibia.</bold> 2♂, 2♀: Omaruru (<abbrev xmlns:xlink="http://www.w3.org/1999/xlink" content-type="institution" xlink:title="Martin Häckel collection, Hostivice, Czech Republic" id="ABBRID0EHCBG" xlink:type="simple">cHAC</abbrev>); 5♂, 3♀: Okahandja, Gross Bamen (<abbrev xmlns:xlink="http://www.w3.org/1999/xlink" content-type="institution" xlink:title="Martin Häckel collection, Hostivice, Czech Republic" id="ABBRID0ELCBG" xlink:type="simple">cHAC</abbrev>, <abbrev xmlns:xlink="http://www.w3.org/1999/xlink" content-type="institution" xlink:title="Rostislav Sehnal collection, Unhošť, Czech Republic" id="ABBRID0EPCBG" xlink:type="simple">cSEH</abbrev>); 1♀: Otjivarongo (<abbrev xmlns:xlink="http://www.w3.org/1999/xlink" content-type="institution" xlink:title="Rostislav Sehnal collection, Unhošť, Czech Republic" id="ABBRID0ETCBG" xlink:type="simple">cSEH</abbrev>); Gobabis-Aranos (<abbrev xmlns:xlink="http://www.w3.org/1999/xlink" content-type="institution" xlink:title="Rostislav Sehnal collection, Unhošť, Czech Republic" id="ABBRID0EXCBG" xlink:type="simple">cSEH</abbrev>); 1♂: Maltahohe (<abbrev xmlns:xlink="http://www.w3.org/1999/xlink" content-type="institution" xlink:title="Rostislav Sehnal collection, Unhošť, Czech Republic" id="ABBRID0E2CBG" xlink:type="simple">cSEH</abbrev>).</p><p>
              <bold>Republic of South Africa.</bold> 1♂, 3♀: Northern Cape Province, SW Kimberley, 13 km SW Ritchie (<abbrev xmlns:xlink="http://www.w3.org/1999/xlink" content-type="institution" xlink:title="Martin Häckel collection, Hostivice, Czech Republic" id="ABBRID0EDDBG" xlink:type="simple">cHAC</abbrev>).</p></tp:treatment-sec><tp:treatment-sec sec-type="distribution" id="SECID0EHDBG"><title>Distribution.</title><p>Southern Kenya, Namibia, Tanzania, Republic of South Africa.</p></tp:treatment-sec><tp:treatment-sec><!--Section generated to contain objects referenced in tp:taxon-treatment.--><fig id="F1" position="float" orientation="portrait"><label>Plate 1.</label><caption><p>Type material (habitus in dorsal aspect, male). Scale bar equals 10 mm. <bold>1</bold> <italic><tp:taxon-name><tp:taxon-name-part taxon-name-part-type="genus">Calosoma</tp:taxon-name-part> <tp:taxon-name-part taxon-name-part-type="species">scabrosum</tp:taxon-name-part> <tp:taxon-name-part taxon-name-part-type="subspecies">scabrosum</tp:taxon-name-part></tp:taxon-name></italic> (holotype) <bold>2</bold> <italic><tp:taxon-name><tp:taxon-name-part taxon-name-part-type="genus">Calosoma</tp:taxon-name-part> <tp:taxon-name-part taxon-name-part-type="species">scabrosum</tp:taxon-name-part> <tp:taxon-name-part taxon-name-part-type="subspecies">roeschkei</tp:taxon-name-part></tp:taxon-name></italic> (holotype) <bold>3</bold> <italic><tp:taxon-name><tp:taxon-name-part taxon-name-part-type="genus">Calosoma</tp:taxon-name-part> <tp:taxon-name-part taxon-name-part-type="species">imbricatum</tp:taxon-name-part> <tp:taxon-name-part taxon-name-part-type="subspecies">hottentottum</tp:taxon-name-part></tp:taxon-name></italic> (holotype of <italic><tp:taxon-name><tp:taxon-name-part taxon-name-part-type="genus">Ctenosta</tp:taxon-name-part> <tp:taxon-name-part taxon-name-part-type="species">aethiops</tp:taxon-name-part></tp:taxon-name></italic> Jeannel, 1940) <bold>4</bold> <italic><tp:taxon-name><tp:taxon-name-part taxon-name-part-type="genus">Calosoma</tp:taxon-name-part> <tp:taxon-name-part taxon-name-part-type="species">imbricatum</tp:taxon-name-part> <tp:taxon-name-part taxon-name-part-type="subspecies">hottentottum</tp:taxon-name-part></tp:taxon-name></italic> (holotype).</p></caption><graphic xmlns:xlink="http://www.w3.org/1999/xlink" xlink:href="zookeys-609-011-g001.jpg" position="float" orientation="portrait" xlink:type="simple" id="oo_98601.jpg"/></fig><fig id="F2" position="float" orientation="portrait"><label>Plate 2.</label><caption><p>Material studied (habitus in dorsal aspect, male). <bold>1</bold> <italic><tp:taxon-name><tp:taxon-name-part taxon-name-part-type="genus">Calosoma</tp:taxon-name-part> <tp:taxon-name-part taxon-name-part-type="species">scabrosum</tp:taxon-name-part> <tp:taxon-name-part taxon-name-part-type="subspecies">scabrosum</tp:taxon-name-part></tp:taxon-name></italic> (Djibouti: Obock) <bold>2</bold> <italic><tp:taxon-name><tp:taxon-name-part taxon-name-part-type="genus">Calosoma</tp:taxon-name-part> <tp:taxon-name-part taxon-name-part-type="species">scabrosum</tp:taxon-name-part> <tp:taxon-name-part taxon-name-part-type="subspecies">scabrosum</tp:taxon-name-part></tp:taxon-name></italic> (Oman: Dhofar, holotype of <italic><tp:taxon-name><tp:taxon-name-part taxon-name-part-type="genus">Calosoma</tp:taxon-name-part> <tp:taxon-name-part taxon-name-part-type="species">jakli</tp:taxon-name-part></tp:taxon-name></italic> Häckel, Farkač &amp; Sehnal, 2005) <bold>3</bold> <italic><tp:taxon-name><tp:taxon-name-part taxon-name-part-type="genus">Calosoma</tp:taxon-name-part> <tp:taxon-name-part taxon-name-part-type="species">scabrosum</tp:taxon-name-part> <tp:taxon-name-part taxon-name-part-type="subspecies">roeschkei</tp:taxon-name-part></tp:taxon-name></italic> (Kenya: Voi env.) <bold>4</bold> <italic><tp:taxon-name><tp:taxon-name-part taxon-name-part-type="genus">Calosoma</tp:taxon-name-part> <tp:taxon-name-part taxon-name-part-type="species">imbricatum</tp:taxon-name-part> <tp:taxon-name-part taxon-name-part-type="subspecies">hottentottum</tp:taxon-name-part></tp:taxon-name></italic> (Namibia: Okahandja). Scale bar equals 10 mm.</p></caption><graphic xmlns:xlink="http://www.w3.org/1999/xlink" xlink:href="zookeys-609-011-g002.jpg" position="float" orientation="portrait" xlink:type="simple" id="oo_98602.jpg"/></fig><fig id="F3" position="float" orientation="portrait"><label>Plate 3.</label><caption><p>Aedeagi of <italic><tp:taxon-name><tp:taxon-name-part taxon-name-part-type="genus">Calosoma</tp:taxon-name-part> <tp:taxon-name-part taxon-name-part-type="species">imbricatum</tp:taxon-name-part> <tp:taxon-name-part taxon-name-part-type="subspecies">hottentotum</tp:taxon-name-part></tp:taxon-name></italic> (Namibia) and <italic><tp:taxon-name><tp:taxon-name-part taxon-name-part-type="genus">Calosoma</tp:taxon-name-part> <tp:taxon-name-part taxon-name-part-type="species">scabrosum</tp:taxon-name-part> <tp:taxon-name-part taxon-name-part-type="subspecies">roeschkei</tp:taxon-name-part></tp:taxon-name></italic> (Kenya) compared with aedeagus of “<italic><tp:taxon-name><tp:taxon-name-part taxon-name-part-type="genus">Calosoma</tp:taxon-name-part> <tp:taxon-name-part taxon-name-part-type="species">aethiops</tp:taxon-name-part></tp:taxon-name></italic>” (holotype). <bold>1</bold> <italic><tp:taxon-name><tp:taxon-name-part taxon-name-part-type="genus">Calosoma</tp:taxon-name-part> <tp:taxon-name-part taxon-name-part-type="species">imbricatum</tp:taxon-name-part> <tp:taxon-name-part taxon-name-part-type="subspecies">hottentottum</tp:taxon-name-part></tp:taxon-name></italic> (Namibia: Okahandja); a – aedeagus with expanded endophalus in right lateral view, b – the same in left lateral view, c – the same in anterior view <bold>2</bold> <italic><tp:taxon-name><tp:taxon-name-part taxon-name-part-type="genus">Calosoma</tp:taxon-name-part> <tp:taxon-name-part taxon-name-part-type="species">imbricatum</tp:taxon-name-part> <tp:taxon-name-part taxon-name-part-type="subspecies">hottentottum</tp:taxon-name-part></tp:taxon-name></italic> (holotype of <italic><tp:taxon-name><tp:taxon-name-part taxon-name-part-type="genus">Ctenosta</tp:taxon-name-part> <tp:taxon-name-part taxon-name-part-type="species">aethiops</tp:taxon-name-part></tp:taxon-name></italic> Jeannel, 1940) aedeagus in left lateral view <bold>3</bold> <italic><tp:taxon-name><tp:taxon-name-part taxon-name-part-type="genus">Calosoma</tp:taxon-name-part> <tp:taxon-name-part taxon-name-part-type="species">scabrosum</tp:taxon-name-part> <tp:taxon-name-part taxon-name-part-type="subspecies">roeschkei</tp:taxon-name-part></tp:taxon-name></italic> (Kenya: Voi env.), a – aedeagus with expanded endophalus in right lateral view, b – the same in left lateral view, c – the same in anterior view.</p></caption><graphic xmlns:xlink="http://www.w3.org/1999/xlink" xlink:href="zookeys-609-011-g003.jpg" position="float" orientation="portrait" xlink:type="simple" id="oo_98603.jpg"/></fig><fig id="F4" position="float" orientation="portrait"><label>Plate 4.</label><caption><p>Aedeagi of <italic><tp:taxon-name><tp:taxon-name-part taxon-name-part-type="genus">Calosoma</tp:taxon-name-part> <tp:taxon-name-part taxon-name-part-type="species">senegalense</tp:taxon-name-part></tp:taxon-name></italic> species group (sensu <xref ref-type="bibr" rid="B12">Häckel 2012</xref>: 30) and <italic><tp:taxon-name><tp:taxon-name-part taxon-name-part-type="genus">Calosoma</tp:taxon-name-part> <tp:taxon-name-part taxon-name-part-type="species">imbricatum</tp:taxon-name-part> <tp:taxon-name-part taxon-name-part-type="subspecies">hottentotum</tp:taxon-name-part></tp:taxon-name></italic> (Namibia). a – aedeagus with expanded endophalus in right lateral view, b – same in left lateral view, c – same in anterior view <bold>1</bold> <italic><tp:taxon-name><tp:taxon-name-part taxon-name-part-type="genus">Calosoma</tp:taxon-name-part> <tp:taxon-name-part taxon-name-part-type="species">scabrosum</tp:taxon-name-part> <tp:taxon-name-part taxon-name-part-type="subspecies">scabrosum</tp:taxon-name-part></tp:taxon-name></italic> (Oman: Dhofar) <bold>2</bold> <italic><tp:taxon-name><tp:taxon-name-part taxon-name-part-type="genus">Calosoma</tp:taxon-name-part> <tp:taxon-name-part taxon-name-part-type="species">scabrosum</tp:taxon-name-part> <tp:taxon-name-part taxon-name-part-type="subspecies">roeschkei</tp:taxon-name-part></tp:taxon-name></italic> (southeastern Kenya: Voi env.) <bold>3</bold> <italic><tp:taxon-name><tp:taxon-name-part taxon-name-part-type="genus">Ctenosta</tp:taxon-name-part> <tp:taxon-name-part taxon-name-part-type="species">strandi</tp:taxon-name-part></tp:taxon-name></italic> (northeastern Kenya: El Wak) <bold>4</bold> <italic><tp:taxon-name><tp:taxon-name-part taxon-name-part-type="genus">Calosoma</tp:taxon-name-part> <tp:taxon-name-part taxon-name-part-type="species">planicolle</tp:taxon-name-part></tp:taxon-name></italic> (Namibia: Kavango) <bold>5</bold> <italic><tp:taxon-name><tp:taxon-name-part taxon-name-part-type="genus">Calosoma</tp:taxon-name-part> <tp:taxon-name-part taxon-name-part-type="species">senegalense</tp:taxon-name-part></tp:taxon-name></italic> (Zimbabwe: Shamva) <bold>6</bold> <italic><tp:taxon-name><tp:taxon-name-part taxon-name-part-type="genus">Calosoma</tp:taxon-name-part> <tp:taxon-name-part taxon-name-part-type="species">imbricatum</tp:taxon-name-part> <tp:taxon-name-part taxon-name-part-type="subspecies">hottentottum</tp:taxon-name-part></tp:taxon-name></italic> (Namibia: Okahandja).</p></caption><graphic xmlns:xlink="http://www.w3.org/1999/xlink" xlink:href="zookeys-609-011-g004.jpg" position="float" orientation="portrait" xlink:type="simple" id="oo_98604.jpg"/></fig></tp:treatment-sec><ref-list><ref id="B12"><mixed-citation xmlns:xlink="http://www.w3.org/1999/xlink" xlink:type="simple">
          <person-group><name name-style="western"><surname>Häckel</surname><given-names>M</given-names></name></person-group> (<year>2012</year>) <article-title>Three new records of caterpillar hunters of the genus <italic><tp:taxon-name><tp:taxon-name-part taxon-name-part-type="genus">Calosoma</tp:taxon-name-part></tp:taxon-name></italic> Weber 1801 (<tp:taxon-name><tp:taxon-name-part taxon-name-part-type="order">Coleoptera</tp:taxon-name-part></tp:taxon-name>: <tp:taxon-name><tp:taxon-name-part taxon-name-part-type="family">Carabidae</tp:taxon-name-part></tp:taxon-name>: <tp:taxon-name><tp:taxon-name-part taxon-name-part-type="tribe">Carabini</tp:taxon-name-part></tp:taxon-name>) from Afrotropical and Palearctic regions.</article-title> <source>Folia Heyrovskyana</source>, <series>series A</series>, vol. <volume>20</volume>(<issue>1–2</issue>): <fpage>55</fpage>–<lpage>65</lpage>.</mixed-citation></ref><ref id="B10"><mixed-citation xmlns:xlink="http://www.w3.org/1999/xlink" xlink:type="simple">
          <person-group><name name-style="western"><surname>Deuve</surname><given-names>T</given-names></name></person-group> (<year>1978</year>) <article-title>Liste des types de calosomes du Muséum National d’Histoire Naturelle de Paris.</article-title> <source>Nouvelle Révue ďEntomologie</source> <volume>8</volume>(<issue>3</issue>): <fpage>245</fpage>–<lpage>258</lpage>.</mixed-citation></ref><ref id="B21"><mixed-citation xmlns:xlink="http://www.w3.org/1999/xlink" xlink:type="simple">
          <person-group><name name-style="western"><surname>Mandl</surname><given-names>K</given-names></name></person-group> (<year>1970</year>) <article-title><italic><tp:taxon-name><tp:taxon-name-part taxon-name-part-type="genus">Calosoma</tp:taxon-name-part> <tp:taxon-name-part taxon-name-part-type="species">chlorostictum</tp:taxon-name-part></tp:taxon-name></italic> Dejean und <italic><tp:taxon-name><tp:taxon-name-part taxon-name-part-type="genus">Calosoma</tp:taxon-name-part> <tp:taxon-name-part taxon-name-part-type="species">imbricatum</tp:taxon-name-part></tp:taxon-name></italic> Klug.</article-title> <source>Koleopterologische Rundschau</source> <volume>48</volume>: <fpage>57</fpage>–<lpage>63</lpage>.</mixed-citation></ref><ref id="B8"><mixed-citation xmlns:xlink="http://www.w3.org/1999/xlink" xlink:type="simple">
          <person-group><name name-style="western"><surname>Culot</surname><given-names>J</given-names></name></person-group> (<year>1990</year>) <source>Catalogue des Calosomes du monde.</source> <publisher-name>Bruxelles</publisher-name>, <publisher-loc>privately published</publisher-loc>, <size units="page">19 pp</size>.</mixed-citation></ref><ref id="B20"><mixed-citation xmlns:xlink="http://www.w3.org/1999/xlink" xlink:type="simple">
          <person-group><name name-style="western"><surname>Lorenz</surname><given-names>W</given-names></name></person-group> (<year>2005</year>) <source>Systematic List of extant Ground Beetles of the World (<tp:taxon-name><tp:taxon-name-part taxon-name-part-type="class">Insecta</tp:taxon-name-part></tp:taxon-name><tp:taxon-name><tp:taxon-name-part taxon-name-part-type="order">Coleoptera</tp:taxon-name-part></tp:taxon-name> „<tp:taxon-name><tp:taxon-name-part taxon-name-part-type="above-genus">Geadephaga</tp:taxon-name-part></tp:taxon-name>“: <tp:taxon-name><tp:taxon-name-part taxon-name-part-type="family">Trachypachidae</tp:taxon-name-part></tp:taxon-name> and <tp:taxon-name><tp:taxon-name-part taxon-name-part-type="family">Carabidae</tp:taxon-name-part></tp:taxon-name> incl. <tp:taxon-name><tp:taxon-name-part taxon-name-part-type="subfamily">Paussinae</tp:taxon-name-part></tp:taxon-name>, <tp:taxon-name><tp:taxon-name-part taxon-name-part-type="subfamily">Cicindelinae</tp:taxon-name-part></tp:taxon-name>, <tp:taxon-name><tp:taxon-name-part taxon-name-part-type="subfamily">Rhysodinae</tp:taxon-name-part></tp:taxon-name>). Second Edition.</source> <publisher-name>Wolfgang Lorenz</publisher-name>, <publisher-loc>Tutzing</publisher-loc>, <size units="page">530 pp</size>.</mixed-citation></ref><ref id="B4"><mixed-citation xmlns:xlink="http://www.w3.org/1999/xlink" xlink:type="simple">
          <person-group><name name-style="western"><surname>Bruschi</surname><given-names>S</given-names></name></person-group> (<year>2013</year>) <source><italic><tp:taxon-name><tp:taxon-name-part taxon-name-part-type="genus">Calosoma</tp:taxon-name-part></tp:taxon-name></italic> of the World (<tp:taxon-name><tp:taxon-name-part taxon-name-part-type="order">Coleoptera</tp:taxon-name-part></tp:taxon-name>, <tp:taxon-name><tp:taxon-name-part taxon-name-part-type="family">Carabidae</tp:taxon-name-part></tp:taxon-name>).</source> <publisher-name>Bologna</publisher-name>, <publisher-loc>Natura Edizioni Scientifiche di Alfonso Iorio</publisher-loc>, <size units="page">314 pp</size>. + 39 pl.</mixed-citation></ref><ref id="B17"><mixed-citation xmlns:xlink="http://www.w3.org/1999/xlink" xlink:type="simple">
          <person-group><name name-style="western"><surname>Jeannel</surname><given-names>R</given-names></name></person-group> (<year>1940</year>) <article-title>Les calosomes (<tp:taxon-name><tp:taxon-name-part taxon-name-part-type="order">Coleoptera</tp:taxon-name-part></tp:taxon-name>, <tp:taxon-name><tp:taxon-name-part taxon-name-part-type="family">Carabidae</tp:taxon-name-part></tp:taxon-name>).</article-title> <source>Mémoires du Muséum National d’Histoire Naturelle (Paris)</source> <volume>13</volume>: <fpage>1</fpage>–<lpage>240</lpage>.</mixed-citation></ref></ref-list></tp:taxon-treatment>
